# Supplementary material for: Dietary Bacillus licheniformis improves the effect of Astragalus membranaceus extract on blood glucose by regulating antioxidation activity and intestinal microbiota in InR[E19]/TM2 Drosophila melanogaster
Source: PLoS One. 2022 Jul 13;17(7):e0271177. doi: 10.1371/journal.pone.0271177 (PMC9278782; doi:10.1371/journal.pone.0271177)
Supplement: S1 Data — (XLSX) [file pone.0271177.s002.xlsx]

## Sheet: Sheet1
	AE: Astragalus membranaceus extract
	BL: Bacillus licheniformis
	BA: Bacillus. licheniformis and Astragalus membranaceus extract
Precent survival (%)									Body weight (g/fly)						CAT activity (U/mL)						MDA (nmol/mg pro)						Blood-glucose (mmol/L)
Days	Control	Days	AE	Days	BL	Days	BA		Days	Control	AE	BL	BA		Days	Control	AE	BL	BA		Days	Control	AE	BL	BA		Days	Control	AE	BL	BA
2	99.18	4	99.18	11	99.1937	2	98.3326		10	0.72	0.79	0.82	0.8		10	0.374	0.447	1.299	8.104		10	76.19	73.02	37.288	47.457		10	10.416	8.74	13.4	0.94
3	98.3873	5	98.3737	13	98.36	4	97.5263		10	0.7	0.82	0.8	0.79		10	0.4522	0.616	2.374	2.416		10	35.938	21.875	28.302	20.755		10	11.361	5.414	5.324	6.895
5	96.679	7	97.5263	14	97.5126	21	95.8726		10	0.73	0.85	0.81	0.82		10	0.733	0.24	1.495	2.0756		10	35.938	29.688	22.5	35.938		10	9.234	8.443	11.425	4.053
6	94.9979	10	96.7063	18	96.72	22	94.2463		10	0.7	0.8	0.78	0.85		10	0.6826	0.4946	1.0629	1.1987		10	50.877	40.351	31.579	30.877		10	11.696	14.962	10.976	6.363
7	94.1506	13	94.2053	24	95.8726	24	92.5243		10	0.69	0.87	0.82	0.79		20	0.565	0.623	3.545	11.841		10	27.692	26.231	33.846	16.923		10	13.022	15.482	15.725	7.215
9	93.2759	16	93.3443	25	95.0116	25	91.7726		10	0.68	0.77	0.81	0.82		20	1.1102	0.3834	3.026	3.57		20	45.76	37.29	37.457	31.15		20	9.431	5.753	7.221	7.281
21	91.5812	18	92.5243	26	94.2326	27	90.8842		20	0.83	0.8	0.86	0.81		20	0.604	0.429	2.776	2.1965		20	36.842	40.105	21.053	35.294		20	9.365	11.083	8.23	5.974
23	89.9139	23	89.2032	27	93.3989	28	90.0096		20	0.77	0.85	0.83	0.84		20	0.5959	0.5624	0.7734	0.376		20	29.375	29.688	29.688	37.5		20	9.869	7.791	6.955	3.684
27	88.1645	27	88.3969	28	92.4969	29	88.3559		20	0.76	0.84	0.87	0.84		30	0.605	0.4689	3.606	5.528		20	52.632	49.123	42.105	36.842		20	11.725	9.982	10.153	8.63
28	86.4699	28	87.5359	29	91.6906	30	87.5359		20	0.75	0.84	0.82	0.83		30	0.814	0.4965	4.6687	1.507		20	16.923	38.462	32.5757	23.077		20	10.738	13.806	11.554	9.757
29	85.6635	29	86.7159	31	90.8569	34	86.7295		20	0.78	0.87	0.87	0.83		30	0.4702	0.644	0.62	4.2425		30	104.69	48.44	39.66	33.898		30	8.833	0.922	8.881	10.488
32	84.7888	30	84.2148	32	90.0232	35	85.0075		20	0.8	0.85	0.86	0.82		30	0.534	0.8448	0.516	0.953		30	29.688	25	22.642	16.981		30	9.034	1.35	9.609	3.31
33	82.2332	31	80.9075	37	89.2032	37	84.2148		30	0.84	0.83	0.87	0.86								30	35.938	28.231	18.75	5.263		30	10.207	6.477	3.131	8.864
34	78.9258	32	80.0601	40	88.3696	39	82.5202		30	0.83	0.81	0.84	0.85								30	68.421	33.333	50.877	18.75		30	11.409	10.369	8.375	15.297
35	73.7734	33	79.2265	41	87.5222	42	80.0055		30	0.8	0.83	0.85	0.87								30	27.692	26.231	20	22.222		30	12.104	11.995	5.075	13.152
36	68.6757	34	78.4201	42	86.7159	44	79.1855		30	0.81	0.85	0.81	0.83
37	63.578	35	76.7391	43	85.8822	45	78.3655		30	0.79	0.84	0.84	0.84
38	57.6602	36	75.8371	44	85.0212	46	77.5454		30	0.83	0.81	0.82	0.88
39	55.1046	37	74.2107	45	84.2148	50	76.7391
40	52.5899	38	73.3771	47	83.3538	53	75.8781
41	49.1732	45	72.4887	49	82.4928	54	75.0171
42	47.4785	48	71.7097	50	81.6865	55	74.2381
43	45.7701	51	70.0014	53	80.8665	56	72.5297
44	40.7134	52	68.3477	54	79.2401	57	70.8897
45	38.144	53	65.0267	55	77.4771	58	69.236
46	36.4357	54	63.373	56	75.0171	59	67.4867
47	35.602	55	62.512	57	72.5024	60	65.013
48	32.2263	56	60.0109	58	71.7097	61	63.373
50	29.657	57	55.8562	60	70.0014	62	61.6646
51	28.796	58	54.9815	61	67.5277	63	60.8856
52	27.1286	59	51.7015	62	66.6803	66	57.5099
53	25.4476	60	49.1732	65	65.833	67	55.0226
54	23.7529	61	46.6721	66	61.7056	68	52.5352
55	22.0582	62	44.1711	67	59.2046	72	49.1868
56	20.3362	63	41.6701	68	55.8699	73	45.8658
57	18.6552	64	39.1554	69	52.5352	74	41.6838
58	17.8215	65	35.028	70	48.3668	75	39.1691
59	13.5848	66	30.8323	71	45.0185	76	36.6544
60	11.0018	67	27.5386	72	41.6701	77	31.6797
61	8.47342	68	26.6639	73	36.6544	78	26.6639
62	6.7924	70	21.7166	74	35.0007	80	19.9672
63	4.22304	71	20.0492	75	30.026	81	16.6598
64	3.40303	72	18.3682	76	28.2903	82	12.5325
65	2.51469	73	17.5345	77	27.4839	83	10.8104
66	1.66735	76	15.0062	78	25.8166	84	10.0588
70	0	77	14.1861	79	24.2039	85	9.21143
		78	11.6988	80	20.8419	87	6.6694
		79	10.8651	81	17.5208	88	5.80839
		83	10.0314	82	14.1861	89	4.19571
		84	8.35042	83	13.3251	90	2.56936
		86	7.51674	84	11.6851	91	1.70835
		88	6.68307	85	10.7968	92	0.847342
		89	3.3347	90	9.18409	93	0
		92	1.65368	91	8.35042
		94	0	92	6.68307
				93	5.84939
				94	5.01572
				95	4.16838
				96	3.3347
				97	1.69468
				98	0.833675
				99	0
